# Supplementary material for: Nanomaterial Exposure, Extracellular Vesicle Biogenesis and Adverse Cellular Outcomes: A Scoping Review
Source: Nanomaterials (Basel). 2022 Apr 6;12(7):1231. doi: 10.3390/nano12071231 (PMC9000848; doi:10.3390/nano12071231)
Supplement: Supplementary file 1 [file nanomaterials-12-01231-s001.zip]

Archive with 1 entries (1 files):
- nanomaterials-1650688-supplementary.pdf
